# Supplementary material for: Experimental study on damage of slope under drying and wetting cycle based on DC electric method
Source: PLoS One. 2024 Feb 23;19(2):e0297276. doi: 10.1371/journal.pone.0297276 (PMC10889847; doi:10.1371/journal.pone.0297276)
Supplement: S1 Data — (ZIP) [file pone.0297276.s001.zip]

Archive with 29 entries (24 files):
- 新建文件夹/
- 新建文件夹/fig10.xlsx
- 新建文件夹/fig12/
- 新建文件夹/fig12/0.dat
- 新建文件夹/fig12/99.dat
- 新建文件夹/fig13/
- 新建文件夹/fig13/105.dat
- 新建文件夹/fig13/33.dat
- 新建文件夹/fig13/5.dat
- 新建文件夹/fig13/76.dat
- 新建文件夹/fig13/95.dat
- 新建文件夹/fig14/
- 新建文件夹/fig14/100.dat
- 新建文件夹/fig14/95.dat
- 新建文件夹/fig14/96.dat
- 新建文件夹/fig14/97.dat
- 新建文件夹/fig14/98.dat
- 新建文件夹/fig14/99.dat
- 新建文件夹/fig5/
- 新建文件夹/fig5/0.dat
- 新建文件夹/fig5/105.dat
- 新建文件夹/fig5/35.dat
- 新建文件夹/fig5/70.dat
- 新建文件夹/fig6.xlsx
- 新建文件夹/fig8.xlsx
- 新建文件夹/fig9.xlsx
- 新建文件夹/~$fig6.xlsx
- 新建文件夹/~$fig8.xlsx
- 新建文件夹/~$fig9.xlsx
