# Supplementary material for: Experimental study on damage of slope under drying and wetting cycle based on DC electric method
Source: PLoS One. 2024 Feb 23;19(2):e0297276. doi: 10.1371/journal.pone.0297276 (PMC10889847; doi:10.1371/journal.pone.0297276)
Supplement: S1 Data — (ZIP) [file pone.0297276.s001.zip › 新建文件夹/fig10.xlsx]

## Sheet: Sheet1
	1	2	3	4	5	6	7	8	9	10	11	12
x	4.7	5	6.2	7	9	12	17.2	20	25	30	34.7	38
y	1034	790	531	350	240	190.4	100.5	111	89.5	45	39.4	35
