# Supplementary material for: Experimental study on damage of slope under drying and wetting cycle based on DC electric method
Source: PLoS One. 2024 Feb 23;19(2):e0297276. doi: 10.1371/journal.pone.0297276 (PMC10889847; doi:10.1371/journal.pone.0297276)
Supplement: S1 Data — (ZIP) [file pone.0297276.s001.zip › 新建文件夹/fig12/0.dat]

surveyline975
0.07
1
135
1
0
1.015	0.63	933.779
0.91	0.56	767.214
0.805	0.49	1551.991
0.7	0.42	516.3795
0.595	0.35	903.77
0.49	0.28	754.747
0.385	0.21	630.8197
0.28	0.14	178.0548
0.175	0.07	116.0215
1.085	0.63	1597.547
0.98	0.56	620.1902
0.875	0.49	535.5707
0.77	0.42	447.6556
0.665	0.35	866.446
0.56	0.28	770.119
0.455	0.21	395.8605
0.35	0.14	321.4043
0.245	0.07	88.7985
1.155	0.63	1276.394
1.05	0.56	1607.249
0.945	0.49	1270.584
0.84	0.42	847.966
0.735	0.35	988.862
0.63	0.28	739.823
0.525	0.21	420.8561
0.42	0.14	380.7209
0.315	0.07	145.3123
1.12	0.56	1237.285
1.015	0.49	1006.068
0.91	0.42	1141.938
0.805	0.35	685.8726
0.7	0.28	805.833
0.595	0.21	683.3785
0.49	0.14	306.4768
0.385	0.07	117.1058
1.19	0.56	1555.743
1.085	0.49	771.547
0.98	0.42	641.6004
0.875	0.35	521.7121
0.77	0.28	704.291
0.665	0.21	776.874
0.56	0.14	529.2154
0.455	0.07	194.4866
1.26	0.56	819.735
1.155	0.49	1306.732
1.05	0.42	1170.001
0.945	0.35	485.5025
0.84	0.28	664.5835
0.735	0.21	531.8054
0.63	0.14	176.743
0.525	0.07	120.8704
1.225	0.49	756.301
1.12	0.42	589.0038
1.015	0.35	940.051
0.91	0.28	353.6806
0.805	0.21	477.1375
0.7	0.14	487.5374
0.595	0.07	401.8798
1.295	0.49	1229.928
1.19	0.42	1025.542
1.085	0.35	948.535
0.98	0.28	761.635
0.875	0.21	572.8247
0.77	0.14	343.8554
0.665	0.07	296.548
1.365	0.49	1193.241
1.26	0.42	913.395
1.155	0.35	931.623
1.05	0.28	667.2421
0.945	0.21	746.361
0.84	0.14	425.2836
0.735	0.07	153.993
1.33	0.42	1044.617
1.225	0.35	792.029
1.12	0.28	809.55
1.015	0.21	847.476
0.91	0.14	546.8106
0.805	0.07	382.6662
1.4	0.42	1196.335
1.295	0.35	759.619
1.19	0.28	720.79
1.085	0.21	661.9102
0.98	0.14	758.898
0.875	0.07	290.0632
1.47	0.42	548.9904
1.365	0.35	894.726
1.26	0.28	619.4307
1.155	0.21	258.0998
1.05	0.14	325.2354
0.945	0.07	205.2477
1.435	0.35	1002.162
1.33	0.28	653.9155
1.225	0.21	586.1702
1.12	0.14	384.6647
1.015	0.07	379.6527
1.505	0.35	996.443
1.4	0.28	763.154
1.295	0.21	595.5761
1.19	0.14	570.15
1.085	0.07	323.0682
1.575	0.35	1074.815
1.47	0.28	921.816
1.365	0.21	541.5795
1.26	0.14	422.863
1.155	0.07	233.6432
1.54	0.28	872.795
1.435	0.21	616.0182
1.33	0.14	429.9323
1.225	0.07	188.9216
1.61	0.28	1049.3
1.505	0.21	885.661
1.4	0.14	325.5238
1.295	0.07	254.8546
1.68	0.28	676.2539
1.575	0.21	977.956
1.47	0.14	616.9394
1.365	0.07	152.187
1.645	0.21	273.9695
1.54	0.14	160.1775
1.435	0.07	201.3256
1.715	0.21	534.8945
1.61	0.14	146.1047
1.505	0.07	67.0586
1.785	0.21	260.2432
1.68	0.14	425.3837
1.575	0.07	283.4839
1.75	0.14	412.9916
1.645	0.07	198.1553
1.82	0.14	347.1174
1.715	0.07	63.1743
1.89	0.14	530.8058
1.785	0.07	161.3031
1.855	0.07	83.1887
1.925	0.07	162.9803
1.995	0.07	251.8012
0
0
0
0
0
