# Supplementary material for: Experimental study on damage of slope under drying and wetting cycle based on DC electric method
Source: PLoS One. 2024 Feb 23;19(2):e0297276. doi: 10.1371/journal.pone.0297276 (PMC10889847; doi:10.1371/journal.pone.0297276)
Supplement: S1 Data — (ZIP) [file pone.0297276.s001.zip › 新建文件夹/fig12/99.dat]

surveyline1065
0.07
1
135
1
0
1.015	0.63	109.564
0.91	0.56	86.1924
0.805	0.49	72.2155
0.7	0.42	55.6129
0.595	0.35	45.9858
0.49	0.28	41.8565
0.385	0.21	37.1525
0.28	0.14	30.0713
0.175	0.07	22.3167
1.085	0.63	110.782
0.98	0.56	87.5924
0.875	0.49	70.3507
0.77	0.42	59.0653
0.665	0.35	46.6067
0.56	0.28	39.088
0.455	0.21	37.7055
0.35	0.14	33.8044
0.245	0.07	20.3693
1.155	0.63	116.4527
1.05	0.56	91.8008
0.945	0.49	70.1673
0.84	0.42	60.508
0.735	0.35	47.4474
0.63	0.28	38.8164
0.525	0.21	35.2135
0.42	0.14	35.4326
0.315	0.07	19.7715
1.12	0.56	91.6216
1.015	0.49	73.5259
0.91	0.42	58.17
0.805	0.35	49.9275
0.7	0.28	40.7407
0.595	0.21	36.4469
0.49	0.14	30.5627
0.385	0.07	22.9404
1.19	0.56	96.4698
1.085	0.49	74.9644
0.98	0.42	58.7041
0.875	0.35	51.3534
0.77	0.28	41.2566
0.665	0.21	33.8674
0.56	0.14	30.8504
0.455	0.07	22.9789
1.26	0.56	95.2784
1.155	0.49	75.1891
1.05	0.42	60.7159
0.945	0.35	49.714
0.84	0.28	43.7682
0.735	0.21	35.6706
0.63	0.14	34.4477
0.525	0.07	22.4133
1.225	0.49	77.686
1.12	0.42	62.6108
1.015	0.35	49.8932
0.91	0.28	45.4524
0.805	0.21	36.5659
0.7	0.14	32.5073
0.595	0.07	25.7537
1.295	0.49	77.1001
1.19	0.42	58.912
1.085	0.35	50.5827
0.98	0.28	43.5582
0.875	0.21	40.4726
0.77	0.14	29.8242
0.665	0.07	28.8113
1.365	0.49	83.3602
1.26	0.42	62.9643
1.155	0.35	49.4445
1.05	0.28	41.874
0.945	0.21	40.9346
0.84	0.14	30.8357
0.735	0.07	23.5095
1.33	0.42	63.9576
1.225	0.35	48.5135
1.12	0.28	41.6815
1.015	0.21	37.289
0.91	0.14	37.0055
0.805	0.07	26.6042
1.4	0.42	66.9767
1.295	0.35	51.9344
1.19	0.28	39.6305
1.085	0.21	35.2359
0.98	0.14	37.5802
0.875	0.07	22.4868
1.47	0.42	69.9356
1.365	0.35	53.3722
1.26	0.28	40.8016
1.155	0.21	34.1586
1.05	0.14	28.8302
0.945	0.07	25.7712
1.435	0.35	55.1726
1.33	0.28	51.5032
1.225	0.21	39.0649
1.12	0.14	26.943
1.015	0.07	27.9692
1.505	0.35	57.5197
1.4	0.28	43.6849
1.295	0.21	38.3369
1.19	0.14	36.6163
1.085	0.07	20.5359
1.575	0.35	60.1811
1.47	0.28	47.7029
1.365	0.21	41.0662
1.26	0.14	37.058
1.155	0.07	27.9034
1.54	0.28	45.9634
1.435	0.21	37.9953
1.33	0.14	30.856
1.225	0.07	26.0708
1.61	0.28	45.7226
1.505	0.21	40.7792
1.4	0.14	33.1828
1.295	0.07	28.0112
1.68	0.28	54.3816
1.575	0.21	40.8695
1.47	0.14	34.4939
1.365	0.07	19.929
1.645	0.21	41.8299
1.54	0.14	33.5391
1.435	0.07	33.6105
1.715	0.21	44.863
1.61	0.14	34.0123
1.505	0.07	20.1194
1.785	0.21	44.7811
1.68	0.14	33.3592
1.575	0.07	26.852
1.75	0.14	37.5998
1.645	0.07	27.4925
1.82	0.14	38.7821
1.715	0.07	18.8223
1.89	0.14	34.6822
1.785	0.07	35.2114
1.855	0.07	22.309
1.925	0.07	27.8551
1.995	0.07	34.0004
0
0
0
0
0
