# Supplementary material for: Experimental study on damage of slope under drying and wetting cycle based on DC electric method
Source: PLoS One. 2024 Feb 23;19(2):e0297276. doi: 10.1371/journal.pone.0297276 (PMC10889847; doi:10.1371/journal.pone.0297276)
Supplement: S1 Data — (ZIP) [file pone.0297276.s001.zip › 新建文件夹/fig13/105.dat]

surveyline1071
0.07
1
135
1
0
1.015	0.63	70.7714
0.91	0.56	57.3447
0.805	0.49	50.9621
0.7	0.42	41.8026
0.595	0.35	36.6814
0.49	0.28	36.4084
0.385	0.21	34.1803
0.28	0.14	28.8204
0.175	0.07	23.079
1.085	0.63	72.5109
0.98	0.56	58.4682
0.875	0.49	49.4214
0.77	0.42	45.6344
0.665	0.35	38.1976
0.56	0.28	34.0102
0.455	0.21	33.9899
0.35	0.14	32.0922
0.245	0.07	20.629
1.155	0.63	75.1079
1.05	0.56	63.4396
0.945	0.49	49.5887
0.84	0.42	46.8762
0.735	0.35	39.2567
0.63	0.28	33.8975
0.525	0.21	31.6596
0.42	0.14	33.9416
0.315	0.07	20.4617
1.12	0.56	63.1365
1.015	0.49	52.696
0.91	0.42	44.4633
0.805	0.35	41.1271
0.7	0.28	35.945
0.595	0.21	33.9703
0.49	0.14	29.6702
0.385	0.07	24.29
1.19	0.56	68.4138
1.085	0.49	53.9938
0.98	0.42	44.7692
0.875	0.35	43.9775
0.77	0.28	37.2554
0.665	0.21	31.6393
0.56	0.14	29.3419
0.455	0.07	23.7083
1.26	0.56	64.5064
1.155	0.49	56.6657
1.05	0.42	47.0442
0.945	0.35	42.2625
0.84	0.28	39.8314
0.735	0.21	34.0004
0.63	0.14	33.4838
0.525	0.07	23.6789
1.225	0.49	58.7587
1.12	0.42	51.4955
1.015	0.35	43.1319
0.91	0.28	41.706
0.805	0.21	35.2828
0.7	0.14	32.718
0.595	0.07	26.3879
1.295	0.49	59.2039
1.19	0.42	46.7215
1.085	0.35	44.2897
0.98	0.28	40.6133
0.875	0.21	39.4044
0.77	0.14	30.3429
0.665	0.07	30.1399
1.365	0.49	59.3551
1.26	0.42	52.7156
1.155	0.35	43.834
1.05	0.28	39.2735
0.945	0.21	39.9987
0.84	0.14	30.9344
0.735	0.07	24.0723
1.33	0.42	54.6042
1.225	0.35	43.0822
1.12	0.28	40.7253
1.015	0.21	37.3135
0.91	0.14	37.5711
0.805	0.07	27.4918
1.4	0.42	57.8249
1.295	0.35	47.2843
1.19	0.28	38.7653
1.085	0.21	35.266
0.98	0.14	37.4129
0.875	0.07	22.057
1.47	0.42	53.5528
1.365	0.35	49.14
1.26	0.28	40.117
1.155	0.21	34.7774
1.05	0.14	28.7987
0.945	0.07	25.2196
1.435	0.35	52.3551
1.33	0.28	47.9073
1.225	0.21	41.7368
1.12	0.14	27.9069
1.015	0.07	27.93
1.505	0.35	55.8313
1.4	0.28	45.9018
1.295	0.21	41.0018
1.19	0.14	38.423
1.085	0.07	20.5653
1.575	0.35	49.672
1.47	0.28	49.3332
1.365	0.21	44.1385
1.26	0.14	39.4499
1.155	0.07	27.9986
1.54	0.28	52.8549
1.435	0.21	41.0697
1.33	0.14	33.7274
1.225	0.07	26.712
1.61	0.28	40.7953
1.505	0.21	44.0461
1.4	0.14	36.1781
1.295	0.07	29.2754
1.68	0.28	45.304
1.575	0.21	44.758
1.47	0.14	37.7916
1.365	0.07	20.9265
1.645	0.21	46.7586
1.54	0.14	36.8431
1.435	0.07	35.273
1.715	0.21	52.36
1.61	0.14	38.1318
1.505	0.07	21.2513
1.785	0.21	37.1665
1.68	0.14	37.1917
1.575	0.07	28.4928
1.75	0.14	42.1113
1.645	0.07	28.8022
1.82	0.14	46.1139
1.715	0.07	19.908
1.89	0.14	25.9693
1.785	0.07	36.3153
1.855	0.07	23.7419
1.925	0.07	32.3204
1.995	0.07	19.0862
0
0
0
0
0
