# Supplementary material for: Experimental study on damage of slope under drying and wetting cycle based on DC electric method
Source: PLoS One. 2024 Feb 23;19(2):e0297276. doi: 10.1371/journal.pone.0297276 (PMC10889847; doi:10.1371/journal.pone.0297276)
Supplement: S1 Data — (ZIP) [file pone.0297276.s001.zip › 新建文件夹/fig13/33.dat]

surveyline997
0.07
1
135
1
0
1.015	0.63	448.2331
0.91	0.56	377.1166
0.805	0.49	323.4364
0.7	0.42	262.9977
0.595	0.35	228.1468
0.49	0.28	153.3357
0.385	0.21	91.7532
0.28	0.14	53.4828
0.175	0.07	23.4073
1.085	0.63	351.666
0.98	0.56	307.9174
0.875	0.49	255.192
0.77	0.42	192.7933
0.665	0.35	166.2423
0.56	0.28	130.4205
0.455	0.21	89.5216
0.35	0.14	51.5172
0.245	0.07	18.0509
1.155	0.63	401.6831
1.05	0.56	284.858
0.945	0.49	248.3173
0.84	0.42	203.4998
0.735	0.35	174.9167
0.63	0.28	136.031
0.525	0.21	97.6892
0.42	0.14	51.338
0.315	0.07	16.5809
1.12	0.56	303.0965
1.015	0.49	253.8641
0.91	0.42	214.4716
0.805	0.35	166.866
0.7	0.28	139.4652
0.595	0.21	83.3973
0.49	0.14	50.8473
0.385	0.07	17.6841
1.19	0.56	320.6553
1.085	0.49	276.1437
0.98	0.42	223.9685
0.875	0.35	163.6803
0.77	0.28	135.0307
0.665	0.21	99.5225
0.56	0.14	59.3929
0.455	0.07	27.3455
1.26	0.56	358.2327
1.155	0.49	248.3656
1.05	0.42	213.1297
0.945	0.35	169.1256
0.84	0.28	139.5779
0.735	0.21	101.3803
0.63	0.14	66.0933
0.525	0.07	27.6185
1.225	0.49	267.6793
1.12	0.42	219.3975
1.015	0.35	180.0925
0.91	0.28	134.5694
0.805	0.21	102.8538
0.7	0.14	55.5646
0.595	0.07	28.0994
1.295	0.49	341.1884
1.19	0.42	282.1742
1.085	0.35	223.5499
0.98	0.28	158.7418
0.875	0.21	121.0048
0.77	0.14	56.9268
0.665	0.07	32.2406
1.365	0.49	409.5469
1.26	0.42	281.8998
1.155	0.35	230.2587
1.05	0.28	175.3066
0.945	0.21	128.4514
0.84	0.14	62.475
0.735	0.07	26.6651
1.33	0.42	305.0698
1.225	0.35	236.6322
1.12	0.28	184.0804
1.015	0.21	123.5017
0.91	0.14	70.1526
0.805	0.07	33.3662
1.4	0.42	318.0828
1.295	0.35	252.9324
1.19	0.28	191.6292
1.085	0.21	120.3475
0.98	0.14	71.54
0.875	0.07	28.0644
1.47	0.42	376.2521
1.365	0.35	254.6929
1.26	0.28	199.3642
1.155	0.21	125.0123
1.05	0.14	59.6883
0.945	0.07	33.3753
1.435	0.35	232.4784
1.33	0.28	173.5867
1.225	0.21	126.6587
1.12	0.14	60.9987
1.015	0.07	34.5702
1.505	0.35	265.6556
1.4	0.28	200.9266
1.295	0.21	136.6148
1.19	0.14	73.6722
1.085	0.07	26.9458
1.575	0.35	299.4467
1.47	0.28	191.4108
1.365	0.21	140.5404
1.26	0.14	78.0353
1.155	0.07	36.6219
1.54	0.28	209.6374
1.435	0.21	133.0217
1.33	0.14	71.2432
1.225	0.07	35.8064
1.61	0.28	196.1995
1.505	0.21	140.1911
1.4	0.14	73.605
1.295	0.07	37.6551
1.68	0.28	232.1536
1.575	0.21	137.2378
1.47	0.14	72.2239
1.365	0.07	29.5834
1.645	0.21	140.8946
1.54	0.14	70.28
1.435	0.07	42.1008
1.715	0.21	133.8946
1.61	0.14	77.1659
1.505	0.07	27.9244
1.785	0.21	153.8502
1.68	0.14	72.3961
1.575	0.07	37.0958
1.75	0.14	83.8047
1.645	0.07	38.3488
1.82	0.14	85.3468
1.715	0.07	27.0739
1.89	0.14	74.277
1.785	0.07	40.6427
1.855	0.07	30.7881
1.925	0.07	37.0797
1.995	0.07	43.722
0
0
0
0
0
