# Supplementary material for: Experimental study on damage of slope under drying and wetting cycle based on DC electric method
Source: PLoS One. 2024 Feb 23;19(2):e0297276. doi: 10.1371/journal.pone.0297276 (PMC10889847; doi:10.1371/journal.pone.0297276)
Supplement: S1 Data — (ZIP) [file pone.0297276.s001.zip › 新建文件夹/fig13/5.dat]

surveyline979
0.07
1
135
1
0
1.015	0.63	493.9935
0.91	0.56	371.7077
0.805	0.49	303.8497
0.7	0.42	254.6439
0.595	0.35	237.6612
0.49	0.28	171.1143
0.385	0.21	112.6251
0.28	0.14	65.2141
0.175	0.07	24.5938
1.085	0.63	476.3325
0.98	0.56	368.291
0.875	0.49	314.3777
0.77	0.42	227.3054
0.665	0.35	199.6274
0.56	0.28	132.657
0.455	0.21	84.0917
0.35	0.14	63.6678
0.245	0.07	26.7043
1.155	0.63	491.575
1.05	0.56	368.942
0.945	0.49	307.8509
0.84	0.42	248.2151
0.735	0.35	186.8881
0.63	0.28	117.9031
0.525	0.21	132.2923
0.42	0.14	51.0384
0.315	0.07	20.853
1.12	0.56	353.353
1.015	0.49	250.6238
0.91	0.42	197.1123
0.805	0.35	159.7498
0.7	0.28	148.7948
0.595	0.21	94.3075
0.49	0.14	52.395
0.385	0.07	20.657
1.19	0.56	449.1508
1.085	0.49	341.9696
0.98	0.42	284.5115
0.875	0.35	201.4418
0.77	0.28	167.8796
0.665	0.21	104.0494
0.56	0.14	57.4308
0.455	0.07	31.6869
1.26	0.56	405.0501
1.155	0.49	292.4656
1.05	0.42	239.4672
0.945	0.35	186.431
0.84	0.28	133.0693
0.735	0.21	75.0512
0.63	0.14	78.5442
0.525	0.07	19.8023
1.225	0.49	338.233
1.12	0.42	236.7218
1.015	0.35	180.9297
0.91	0.28	140.4277
0.805	0.21	119.9968
0.7	0.14	67.5087
0.595	0.07	27.6353
1.295	0.49	406.4179
1.19	0.42	301.3717
1.085	0.35	242.3113
0.98	0.28	164.3082
0.875	0.21	127.3335
0.77	0.14	68.3445
0.665	0.07	27.1467
1.365	0.49	341.1618
1.26	0.42	239.0619
1.155	0.35	190.3951
1.05	0.28	140.4522
0.945	0.21	92.5841
0.84	0.14	43.5785
0.735	0.07	34.5961
1.33	0.42	284.0047
1.225	0.35	190.4581
1.12	0.28	137.9329
1.015	0.21	98.8967
0.91	0.14	74.5003
0.805	0.07	28.6951
1.4	0.42	279.4232
1.295	0.35	198.3499
1.19	0.28	152.313
1.085	0.21	90.8845
0.98	0.14	61.8205
0.875	0.07	21.2485
1.47	0.42	394.8315
1.365	0.35	276.0492
1.26	0.28	208.5958
1.155	0.21	145.3725
1.05	0.14	85.8809
0.945	0.07	31.9116
1.435	0.35	244.2069
1.33	0.28	156.17
1.225	0.21	104.9111
1.12	0.14	65.891
1.015	0.07	35.9744
1.505	0.35	244.2328
1.4	0.28	165.676
1.295	0.21	118.0858
1.19	0.14	61.929
1.085	0.07	30.0279
1.575	0.35	224.5936
1.47	0.28	141.9628
1.365	0.21	100.0139
1.26	0.14	58.2421
1.155	0.07	22.8039
1.54	0.28	204.7955
1.435	0.21	121.9995
1.33	0.14	71.4728
1.225	0.07	32.3456
1.61	0.28	212.3989
1.505	0.21	133.0644
1.4	0.14	82.9227
1.295	0.07	31.4531
1.68	0.28	199.4216
1.575	0.21	118.8488
1.47	0.14	73.0499
1.365	0.07	31.0051
1.645	0.21	123.0544
1.54	0.14	60.9175
1.435	0.07	24.6442
1.715	0.21	139.9244
1.61	0.14	76.2377
1.505	0.07	34.013
1.785	0.21	149.0454
1.68	0.14	77.2926
1.575	0.07	34.1929
1.75	0.14	73.7387
1.645	0.07	24.9606
1.82	0.14	97.0767
1.715	0.07	38.2823
1.89	0.14	95.4891
1.785	0.07	35.7266
1.855	0.07	34.8978
1.925	0.07	43.1305
1.995	0.07	39.8391
0
0
0
0
0
