# Supplementary material for: Experimental study on damage of slope under drying and wetting cycle based on DC electric method
Source: PLoS One. 2024 Feb 23;19(2):e0297276. doi: 10.1371/journal.pone.0297276 (PMC10889847; doi:10.1371/journal.pone.0297276)
Supplement: S1 Data — (ZIP) [file pone.0297276.s001.zip › 新建文件夹/fig13/76.dat]

surveyline1040
0.07
1
135
1
0
1.015	0.63	333.0901
0.91	0.56	276.8283
0.805	0.49	242.9371
0.7	0.42	170.8497
0.595	0.35	116.5528
0.49	0.28	79.2008
0.385	0.21	52.7513
0.28	0.14	35.5614
0.175	0.07	20.4141
1.085	0.63	326.6438
0.98	0.56	271.4901
0.875	0.49	233.7853
0.77	0.42	133.9401
0.665	0.35	120.1207
0.56	0.28	79.8819
0.455	0.21	55.447
0.35	0.14	37.4178
0.245	0.07	19.0505
1.155	0.63	367.3845
1.05	0.56	248.3082
0.945	0.49	235.592
0.84	0.42	184.3534
0.735	0.35	125.6626
0.63	0.28	80.2627
0.525	0.21	54.775
0.42	0.14	42.3395
0.315	0.07	20.9391
1.12	0.56	294.8652
1.015	0.49	241.4566
0.91	0.42	188.209
0.805	0.35	135.9358
0.7	0.28	85.1032
0.595	0.21	56.1827
0.49	0.14	39.9126
0.385	0.07	21.847
1.19	0.56	296.0328
1.085	0.49	244.9132
0.98	0.42	193.3477
0.875	0.35	113.1004
0.77	0.28	88.984
0.665	0.21	54.4614
0.56	0.14	37.9673
0.455	0.07	21.6734
1.26	0.56	348.1569
1.155	0.49	235.9441
1.05	0.42	197.7108
0.945	0.35	137.6578
0.84	0.28	94.752
0.735	0.21	57.7248
0.63	0.14	41.4715
0.525	0.07	24.0338
1.225	0.49	267.8893
1.12	0.42	204.3398
1.015	0.35	139.5205
0.91	0.28	100.0615
0.805	0.21	60.0257
0.7	0.14	41.377
0.595	0.07	26.5874
1.295	0.49	265.111
1.19	0.42	196.6356
1.085	0.35	142.9106
0.98	0.28	94.703
0.875	0.21	66.8731
0.77	0.14	39.0383
0.665	0.07	32.7306
1.365	0.49	286.1306
1.26	0.42	202.7795
1.155	0.35	142.7034
1.05	0.28	95.4513
0.945	0.21	68.9185
0.84	0.14	40.6833
0.735	0.07	27.7536
1.33	0.42	211.1305
1.225	0.35	139.7207
1.12	0.28	94.787
1.015	0.21	64.099
0.91	0.14	48.3581
0.805	0.07	31.2172
1.4	0.42	215.978
1.295	0.35	154.1981
1.19	0.28	95.9014
1.085	0.21	60.6816
0.98	0.14	49.9359
0.875	0.07	26.4999
1.47	0.42	219.1238
1.365	0.35	152.8695
1.26	0.28	99.309
1.155	0.21	59.6785
1.05	0.14	39.0138
0.945	0.07	30.7398
1.435	0.35	154.7609
1.33	0.28	108.1318
1.225	0.21	68.6441
1.12	0.14	36.7738
1.015	0.07	33.8296
1.505	0.35	156.1
1.4	0.28	103.0981
1.295	0.21	66.9424
1.19	0.14	48.1971
1.085	0.07	24.5959
1.575	0.35	158.5843
1.47	0.28	104.8425
1.365	0.21	72.3506
1.26	0.14	49.6202
1.155	0.07	34.0816
1.54	0.28	110.5664
1.435	0.21	66.4643
1.33	0.14	43.2362
1.225	0.07	31.598
1.61	0.28	101.1248
1.505	0.21	70.3367
1.4	0.14	46.2854
1.295	0.07	30.6439
1.68	0.28	117.5216
1.575	0.21	68.1128
1.47	0.14	47.1681
1.365	0.07	24.5203
1.645	0.21	69.9356
1.54	0.14	44.2596
1.435	0.07	41.0914
1.715	0.21	76.9237
1.61	0.14	46.0397
1.505	0.07	24.2655
1.785	0.21	76.0459
1.68	0.14	44.5886
1.575	0.07	32.06
1.75	0.14	51.1343
1.645	0.07	33.0757
1.82	0.14	52.6491
1.715	0.07	23.0755
1.89	0.14	46.7817
1.785	0.07	40.7337
1.855	0.07	26.7463
1.925	0.07	32.9819
1.995	0.07	39.0138
0
0
0
0
0
