# Supplementary material for: Experimental study on damage of slope under drying and wetting cycle based on DC electric method
Source: PLoS One. 2024 Feb 23;19(2):e0297276. doi: 10.1371/journal.pone.0297276 (PMC10889847; doi:10.1371/journal.pone.0297276)
Supplement: S1 Data — (ZIP) [file pone.0297276.s001.zip › 新建文件夹/fig13/95.dat]

surveyline1061
0.07
1
135
1
0
1.015	0.63	128.1168
0.91	0.56	99.6793
0.805	0.49	82.2808
0.7	0.42	62.0186
0.595	0.35	49.2982
0.49	0.28	43.5869
0.385	0.21	37.8889
0.28	0.14	30.2904
0.175	0.07	21.9359
1.085	0.63	129.4839
0.98	0.56	101.7457
0.875	0.49	80.6022
0.77	0.42	65.8077
0.665	0.35	50.4189
0.56	0.28	40.9654
0.455	0.21	38.2081
0.35	0.14	33.9815
0.245	0.07	20.1453
1.155	0.63	135.2155
1.05	0.56	106.4287
0.945	0.49	80.3026
0.84	0.42	67.7824
0.735	0.35	51.4178
0.63	0.28	40.5531
0.525	0.21	35.8064
0.42	0.14	35.7245
0.315	0.07	19.7547
1.12	0.56	105.9107
1.015	0.49	83.8677
0.91	0.42	65.1749
0.805	0.35	54.3921
0.7	0.28	42.6111
0.595	0.21	36.9418
0.49	0.14	30.7363
0.385	0.07	22.3237
1.19	0.56	111.1642
1.085	0.49	85.7479
0.98	0.42	65.604
0.875	0.35	55.8019
0.77	0.28	43.4707
0.665	0.21	34.6563
0.56	0.14	31.0247
0.455	0.07	22.0409
1.26	0.56	109.235
1.155	0.49	85.568
1.05	0.42	67.8503
0.945	0.35	54.3039
0.84	0.28	45.92
0.735	0.21	36.2278
0.63	0.14	34.3777
0.525	0.07	21.8428
1.225	0.49	88.4597
1.12	0.42	69.9993
1.015	0.35	54.1583
0.91	0.28	47.9276
0.805	0.21	37.1924
0.7	0.14	32.235
0.595	0.07	25.2231
1.295	0.49	87.5518
1.19	0.42	65.9344
1.085	0.35	54.9556
0.98	0.28	45.8675
0.875	0.21	41.2041
0.77	0.14	29.7528
0.665	0.07	28.2499
1.365	0.49	94.2116
1.26	0.42	69.909
1.155	0.35	53.8944
1.05	0.28	44.0034
0.945	0.21	41.664
0.84	0.14	30.6593
0.735	0.07	23.2771
1.33	0.42	73.283
1.225	0.35	52.7289
1.12	0.28	43.9306
1.015	0.21	38.0828
0.91	0.14	36.68
0.805	0.07	26.1275
1.4	0.42	75.6364
1.295	0.35	57.8998
1.19	0.28	43.1424
1.085	0.21	35.6342
0.98	0.14	37.4661
0.875	0.07	22.2369
1.47	0.42	77.4767
1.365	0.35	59.1262
1.26	0.28	44.0125
1.155	0.21	34.6367
1.05	0.14	28.77
0.945	0.07	25.2413
1.435	0.35	62.2783
1.33	0.28	49.4851
1.225	0.21	39.7362
1.12	0.14	26.6399
1.015	0.07	27.4813
1.505	0.35	64.9453
1.4	0.28	47.0974
1.295	0.21	38.9256
1.19	0.14	36.0983
1.085	0.07	20.5737
1.575	0.35	63.8323
1.47	0.28	49.7497
1.365	0.21	41.7529
1.26	0.14	37.0685
1.155	0.07	27.1285
1.54	0.28	53.9028
1.435	0.21	38.5287
1.33	0.14	30.8875
1.225	0.07	26.1079
1.61	0.28	49.2387
1.505	0.21	41.4533
1.4	0.14	32.8314
1.295	0.07	27.7837
1.68	0.28	57.9089
1.575	0.21	41.9076
1.47	0.14	34.3294
1.365	0.07	19.7806
1.645	0.21	42.9212
1.54	0.14	33.4593
1.435	0.07	33.2689
1.715	0.21	46.1377
1.61	0.14	34.118
1.505	0.07	20.1348
1.785	0.21	46.3071
1.68	0.14	33.3662
1.575	0.07	26.7386
1.75	0.14	37.9428
1.645	0.07	27.4869
1.82	0.14	39.2952
1.715	0.07	18.7817
1.89	0.14	35.3234
1.785	0.07	34.7438
1.855	0.07	22.3909
1.925	0.07	27.9664
1.995	0.07	34.2965
0
0
0
0
0
