# Supplementary material for: Experimental study on damage of slope under drying and wetting cycle based on DC electric method
Source: PLoS One. 2024 Feb 23;19(2):e0297276. doi: 10.1371/journal.pone.0297276 (PMC10889847; doi:10.1371/journal.pone.0297276)
Supplement: S1 Data — (ZIP) [file pone.0297276.s001.zip › 新建文件夹/fig14/100.dat]

surveyline1067
0.07
1
135
1
0
1.015	0.63	85.2558
0.91	0.56	68.1261
0.805	0.49	58.6684
0.7	0.42	46.613
0.595	0.35	40.9052
0.49	0.28	39.9728
0.385	0.21	37.1784
0.28	0.14	30.9302
0.175	0.07	23.2379
1.085	0.63	86.9246
0.98	0.56	69.4519
0.875	0.49	57.3419
0.77	0.42	50.0934
0.665	0.35	42.1505
0.56	0.28	37.226
0.455	0.21	37.2778
0.35	0.14	34.5989
0.245	0.07	20.6829
1.155	0.63	92.5827
1.05	0.56	73.5539
0.945	0.49	57.6079
0.84	0.42	51.6082
0.735	0.35	42.7658
0.63	0.28	36.5995
0.525	0.21	35.1533
0.42	0.14	36.4238
0.315	0.07	20.4526
1.12	0.56	83.216
1.015	0.49	59.8801
0.91	0.42	48.8425
0.805	0.35	45.1122
0.7	0.28	38.3614
0.595	0.21	36.3314
0.49	0.14	31.5399
0.385	0.07	23.2029
1.19	0.56	78.9551
1.085	0.49	62.2706
0.98	0.42	50.428
0.875	0.35	46.487
0.77	0.28	39.3848
0.665	0.21	33.5356
0.56	0.14	30.9113
0.455	0.07	22.6667
1.26	0.56	77.5495
1.155	0.49	63.2296
1.05	0.42	52.7975
0.945	0.35	45.143
0.84	0.28	41.7417
0.735	0.21	35.4284
0.63	0.14	35.2191
0.525	0.07	22.4833
1.225	0.49	66.0198
1.12	0.42	54.9262
1.015	0.35	45.4349
0.91	0.28	43.4406
0.805	0.21	36.2803
0.7	0.14	33.5258
0.595	0.07	26.0785
1.295	0.49	64.5344
1.19	0.42	50.4903
1.085	0.35	46.3463
0.98	0.28	41.8971
0.875	0.21	40.3662
0.77	0.14	30.8462
0.665	0.07	29.2383
1.365	0.49	70.3563
1.26	0.42	55.8782
1.155	0.35	45.4951
1.05	0.28	40.2843
0.945	0.21	40.8065
0.84	0.14	31.1479
0.735	0.07	24.4314
1.33	0.42	57.505
1.225	0.35	44.0937
1.12	0.28	40.3809
1.015	0.21	37.464
0.91	0.14	37.695
0.805	0.07	27.7333
1.4	0.42	59.6428
1.295	0.35	48.1418
1.19	0.28	38.3838
1.085	0.21	35.4634
0.98	0.14	38.7156
0.875	0.07	23.3044
1.47	0.42	62.6542
1.365	0.35	49.7735
1.26	0.28	39.7509
1.155	0.21	34.4743
1.05	0.14	29.6982
0.945	0.07	26.6336
1.435	0.35	52.0723
1.33	0.28	49.7476
1.225	0.21	39.6606
1.12	0.14	27.7543
1.015	0.07	28.9422
1.505	0.35	53.6956
1.4	0.28	42.9219
1.295	0.21	39.1307
1.19	0.14	37.8553
1.085	0.07	21.5677
1.575	0.35	56.2716
1.47	0.28	46.8377
1.365	0.21	42.1358
1.26	0.14	38.6652
1.155	0.07	28.5782
1.54	0.28	50.4679
1.435	0.21	38.8878
1.33	0.14	32.7173
1.225	0.07	27.6444
1.61	0.28	44.5571
1.505	0.21	41.6486
1.4	0.14	34.8663
1.295	0.07	30.0384
1.68	0.28	52.7016
1.575	0.21	42.1918
1.47	0.14	36.4882
1.365	0.07	21.4151
1.645	0.21	43.1018
1.54	0.14	35.504
1.435	0.07	35.9639
1.715	0.21	45.6246
1.61	0.14	36.2747
1.505	0.07	21.7364
1.785	0.21	45.6806
1.68	0.14	35.4963
1.575	0.07	29.0465
1.75	0.14	39.886
1.645	0.07	29.5267
1.82	0.14	40.8541
1.715	0.07	20.3595
1.89	0.14	36.7486
1.785	0.07	37.5445
1.855	0.07	24.2354
1.925	0.07	29.7976
1.995	0.07	36.6996
0
0
0
0
0
