# Supplementary material for: Experimental study on damage of slope under drying and wetting cycle based on DC electric method
Source: PLoS One. 2024 Feb 23;19(2):e0297276. doi: 10.1371/journal.pone.0297276 (PMC10889847; doi:10.1371/journal.pone.0297276)
Supplement: S1 Data — (ZIP) [file pone.0297276.s001.zip › 新建文件夹/fig14/95.dat]

surveyline1066
0.07
1
135
1
0
1.015	0.63	88.9322
0.91	0.56	71.4714
0.805	0.49	62.0382
0.7	0.42	50.176
0.595	0.35	43.8018
0.49	0.28	42.6069
0.385	0.21	39.6599
0.28	0.14	32.6235
0.175	0.07	22.7423
1.085	0.63	90.6738
0.98	0.56	72.9029
0.875	0.49	60.4009
0.77	0.42	53.2574
0.665	0.35	44.8273
0.56	0.28	39.7152
0.455	0.21	40.1632
0.35	0.14	36.6765
0.245	0.07	20.2545
1.155	0.63	96.0316
1.05	0.56	76.832
0.945	0.49	60.5101
0.84	0.42	54.6091
0.735	0.35	45.6799
0.63	0.28	39.1132
0.525	0.21	37.6775
0.42	0.14	38.8528
0.315	0.07	20.2202
1.12	0.56	77.168
1.015	0.49	63.749
0.91	0.42	51.7377
0.805	0.35	47.7869
0.7	0.28	41.1873
0.595	0.21	38.8696
0.49	0.14	33.5272
0.385	0.07	22.113
1.19	0.56	82.0463
1.085	0.49	64.9026
0.98	0.42	52.9648
0.875	0.35	49.2744
0.77	0.28	42.0679
0.665	0.21	36.0647
0.56	0.14	33.2605
0.455	0.07	22.3517
1.26	0.56	80.2781
1.155	0.49	65.8938
1.05	0.42	55.1803
0.945	0.35	47.8317
0.84	0.28	44.4745
0.735	0.21	38.0016
0.63	0.14	37.7363
0.525	0.07	21.7672
1.225	0.49	68.8695
1.12	0.42	57.4728
1.015	0.35	48.013
0.91	0.28	46.3687
0.805	0.21	38.7247
0.7	0.14	35.9135
0.595	0.07	25.3981
1.295	0.49	67.0852
1.19	0.42	53.9679
1.085	0.35	48.7606
0.98	0.28	44.5186
0.875	0.21	43.1893
0.77	0.14	33.0057
0.665	0.07	31.0156
1.365	0.49	71.1865
1.26	0.42	58.1252
1.155	0.35	47.6819
1.05	0.28	42.6454
0.945	0.21	43.5687
0.84	0.14	33.6413
0.735	0.07	25.8293
1.33	0.42	59.8612
1.225	0.35	45.9844
1.12	0.28	42.5663
1.015	0.21	39.8531
0.91	0.14	39.5682
0.805	0.07	29.5379
1.4	0.42	61.9717
1.295	0.35	50.1725
1.19	0.28	40.2913
1.085	0.21	37.366
0.98	0.14	40.6868
0.875	0.07	24.5056
1.47	0.42	64.9131
1.365	0.35	51.996
1.26	0.28	41.7879
1.155	0.21	36.393
1.05	0.14	31.4629
0.945	0.07	27.9769
1.435	0.35	54.2738
1.33	0.28	48.937
1.225	0.21	41.699
1.12	0.14	29.1879
1.015	0.07	29.7444
1.505	0.35	55.7935
1.4	0.28	44.9491
1.295	0.21	41.0403
1.19	0.14	39.4814
1.085	0.07	22.4882
1.575	0.35	58.3625
1.47	0.28	48.9629
1.365	0.21	44.163
1.26	0.14	40.6364
1.155	0.07	29.477
1.54	0.28	52.3761
1.435	0.21	40.3956
1.33	0.14	33.7918
1.225	0.07	28.2562
1.61	0.28	40.6399
1.505	0.21	43.5967
1.4	0.14	36.4672
1.295	0.07	30.8217
1.68	0.28	54.264
1.575	0.21	44.2316
1.47	0.14	38.2053
1.365	0.07	22.1683
1.645	0.21	45.0716
1.54	0.14	37.2309
1.435	0.07	37.303
1.715	0.21	47.3774
1.61	0.14	37.9757
1.505	0.07	22.6814
1.785	0.21	46.9945
1.68	0.14	37.1504
1.575	0.07	30.0958
1.75	0.14	41.5555
1.645	0.07	30.6586
1.82	0.14	42.4102
1.715	0.07	21.1946
1.89	0.14	37.6194
1.785	0.07	38.3362
1.855	0.07	25.1699
1.925	0.07	30.7937
1.995	0.07	37.3975
0
0
0
0
0
