# Supplementary material for: Experimental study on damage of slope under drying and wetting cycle based on DC electric method
Source: PLoS One. 2024 Feb 23;19(2):e0297276. doi: 10.1371/journal.pone.0297276 (PMC10889847; doi:10.1371/journal.pone.0297276)
Supplement: S1 Data — (ZIP) [file pone.0297276.s001.zip › 新建文件夹/fig14/96.dat]

surveyline1062
0.07
1
135
1
0
1.015	0.63	123.4289
0.91	0.56	96.0827
0.805	0.49	79.4206
0.7	0.42	60.0166
0.595	0.35	48.0704
0.49	0.28	42.5985
0.385	0.21	37.3478
0.28	0.14	29.9768
0.175	0.07	22.0563
1.085	0.63	124.418
0.98	0.56	97.9678
0.875	0.49	77.6209
0.77	0.42	63.6489
0.665	0.35	48.972
0.56	0.28	40.0995
0.455	0.21	37.7223
0.35	0.14	33.6308
0.245	0.07	20.2685
1.155	0.63	130.5297
1.05	0.56	102.6319
0.945	0.49	77.3829
0.84	0.42	65.5102
0.735	0.35	49.98
0.63	0.28	39.69
0.525	0.21	35.2919
0.42	0.14	35.3549
0.315	0.07	19.747
1.12	0.56	102.1006
1.015	0.49	80.906
0.91	0.42	63.0707
0.805	0.35	52.7954
0.7	0.28	41.6801
0.595	0.21	36.4084
0.49	0.14	30.4374
0.385	0.07	22.75
1.19	0.56	107.2757
1.085	0.49	82.7869
0.98	0.42	63.5103
0.875	0.35	54.2605
0.77	0.28	42.5005
0.665	0.21	34.1082
0.56	0.14	30.6761
0.455	0.07	22.6149
1.26	0.56	105.5215
1.155	0.49	82.8408
1.05	0.42	65.6992
0.945	0.35	52.8129
0.84	0.28	45.0331
0.735	0.21	35.8932
0.63	0.14	34.2846
0.525	0.07	22.3461
1.225	0.49	85.4441
1.12	0.42	67.6704
1.015	0.35	52.6582
0.91	0.28	47.0407
0.805	0.21	36.8921
0.7	0.14	32.3848
0.595	0.07	25.7124
1.295	0.49	84.5915
1.19	0.42	63.84
1.085	0.35	53.4674
0.98	0.28	44.8679
0.875	0.21	40.8471
0.77	0.14	29.7549
0.665	0.07	28.7091
1.365	0.49	91.168
1.26	0.42	67.963
1.155	0.35	52.4265
1.05	0.28	43.0794
0.945	0.21	41.3931
0.84	0.14	30.779
0.735	0.07	23.5977
1.33	0.42	71.0304
1.225	0.35	51.2673
1.12	0.28	43.0633
1.015	0.21	37.7111
0.91	0.14	36.8004
0.805	0.07	26.5153
1.4	0.42	72.387
1.295	0.35	54.9346
1.19	0.28	40.9654
1.085	0.21	35.3598
0.98	0.14	37.4913
0.875	0.07	22.4301
1.47	0.42	75.5503
1.365	0.35	57.8963
1.26	0.28	42.0679
1.155	0.21	34.3084
1.05	0.14	28.7112
0.945	0.07	25.4541
1.435	0.35	58.5704
1.33	0.28	48.8593
1.225	0.21	39.4968
1.12	0.14	26.7358
1.015	0.07	27.65
1.505	0.35	60.7677
1.4	0.28	44.5452
1.295	0.21	38.6351
1.19	0.14	36.1928
1.085	0.07	20.643
1.575	0.35	63.5978
1.47	0.28	49.0735
1.365	0.21	41.4484
1.26	0.14	36.9908
1.155	0.07	27.2741
1.54	0.28	53.0411
1.435	0.21	38.2648
1.33	0.14	30.8021
1.225	0.07	26.138
1.61	0.28	40.7407
1.505	0.21	41.1551
1.4	0.14	32.8825
1.295	0.07	28.0364
1.68	0.28	57.1879
1.575	0.21	41.4218
1.47	0.14	34.3525
1.365	0.07	19.8233
1.645	0.21	42.4487
1.54	0.14	33.4236
1.435	0.07	33.3872
1.715	0.21	45.7065
1.61	0.14	34.0193
1.505	0.07	20.1705
1.785	0.21	45.8514
1.68	0.14	33.2717
1.575	0.07	26.8058
1.75	0.14	37.723
1.645	0.07	27.5338
1.82	0.14	39.0404
1.715	0.07	18.8097
1.89	0.14	35.0791
1.785	0.07	34.664
1.855	0.07	22.3335
1.925	0.07	27.8572
1.995	0.07	34.2027
0
0
0
0
0
