# Supplementary material for: Experimental study on damage of slope under drying and wetting cycle based on DC electric method
Source: PLoS One. 2024 Feb 23;19(2):e0297276. doi: 10.1371/journal.pone.0297276 (PMC10889847; doi:10.1371/journal.pone.0297276)
Supplement: S1 Data — (ZIP) [file pone.0297276.s001.zip › 新建文件夹/fig14/97.dat]

surveyline1063
0.07
1
135
1
0
1.015	0.63	118.5191
0.91	0.56	92.5267
0.805	0.49	76.9321
0.7	0.42	58.184
0.595	0.35	47.068
0.49	0.28	42.2828
0.385	0.21	37.2232
0.28	0.14	30.0874
0.175	0.07	22.1452
1.085	0.63	119.5355
0.98	0.56	94.304
0.875	0.49	75.0008
0.77	0.42	61.9479
0.665	0.35	48.0172
0.56	0.28	39.5717
0.455	0.21	37.6733
0.35	0.14	33.7274
0.245	0.07	20.1908
1.155	0.63	125.6031
1.05	0.56	98.8246
0.945	0.49	74.9084
0.84	0.42	63.7245
0.735	0.35	49.0343
0.63	0.28	39.2014
0.525	0.21	35.2072
0.42	0.14	35.4228
0.315	0.07	19.6777
1.12	0.56	98.5243
1.015	0.49	78.183
0.91	0.42	61.1989
0.805	0.35	51.7384
0.7	0.28	41.3385
0.595	0.21	36.3524
0.49	0.14	30.4689
0.385	0.07	22.8214
1.19	0.56	103.5496
1.085	0.49	79.9512
0.98	0.42	61.7736
0.875	0.35	53.1174
0.77	0.28	42.0028
0.665	0.21	33.9962
0.56	0.14	30.737
0.455	0.07	22.6597
1.26	0.56	102.1713
1.155	0.49	80.192
1.05	0.42	63.7693
0.945	0.35	51.5774
0.84	0.28	44.5305
0.735	0.21	35.7357
0.63	0.14	34.3588
0.525	0.07	22.4042
1.225	0.49	82.6819
1.12	0.42	65.7895
1.015	0.35	51.5774
0.91	0.28	46.3435
0.805	0.21	36.6912
0.7	0.14	32.4324
0.595	0.07	25.767
1.295	0.49	81.9966
1.19	0.42	62.1145
1.085	0.35	52.2564
0.98	0.28	44.3716
0.875	0.21	40.6483
0.77	0.14	29.7514
0.665	0.07	28.7343
1.365	0.49	88.543
1.26	0.42	66.0352
1.155	0.35	51.3247
1.05	0.28	42.5859
0.945	0.21	41.2433
0.84	0.14	30.779
0.735	0.07	23.6005
1.33	0.42	69.1138
1.225	0.35	50.2362
1.12	0.28	42.406
1.015	0.21	37.6096
0.91	0.14	36.8361
0.805	0.07	26.6889
1.4	0.42	70.3934
1.295	0.35	53.6067
1.19	0.28	40.4054
1.085	0.21	35.175
0.98	0.14	37.5837
0.875	0.07	22.5456
1.47	0.42	73.4314
1.365	0.35	55.265
1.26	0.28	41.5289
1.155	0.21	34.2111
1.05	0.14	28.8428
0.945	0.07	25.7894
1.435	0.35	57.2733
1.33	0.28	48.1677
1.225	0.21	39.2819
1.12	0.14	26.7743
1.015	0.07	27.9685
1.505	0.35	59.5371
1.4	0.28	44.786
1.295	0.21	38.5476
1.19	0.14	36.3223
1.085	0.07	20.8516
1.575	0.35	62.37
1.47	0.28	48.6066
1.365	0.21	41.3371
1.26	0.14	37.3058
1.155	0.07	27.7193
1.54	0.28	47.0876
1.435	0.21	38.1941
1.33	0.14	31.2438
1.225	0.07	26.5657
1.61	0.28	47.2486
1.505	0.21	40.8471
1.4	0.14	33.1282
1.295	0.07	28.5719
1.68	0.28	55.6437
1.575	0.21	41.3238
1.47	0.14	34.5093
1.365	0.07	20.3518
1.645	0.21	42.5537
1.54	0.14	33.6378
1.435	0.07	34.0984
1.715	0.21	45.6155
1.61	0.14	34.3749
1.505	0.07	20.545
1.785	0.21	45.5651
1.68	0.14	33.7309
1.575	0.07	27.3903
1.75	0.14	38.0443
1.645	0.07	27.9895
1.82	0.14	39.1489
1.715	0.07	19.3718
1.89	0.14	35.2436
1.785	0.07	35.6741
1.855	0.07	22.6926
1.925	0.07	28.2219
1.995	0.07	34.5128
0
0
0
0
0
