# Supplementary material for: Experimental study on damage of slope under drying and wetting cycle based on DC electric method
Source: PLoS One. 2024 Feb 23;19(2):e0297276. doi: 10.1371/journal.pone.0297276 (PMC10889847; doi:10.1371/journal.pone.0297276)
Supplement: S1 Data — (ZIP) [file pone.0297276.s001.zip › 新建文件夹/fig14/98.dat]

surveyline1064
0.07
1
135
1
0
1.015	0.63	112.1911
0.91	0.56	88.0467
0.805	0.49	73.4335
0.7	0.42	56.4277
0.595	0.35	46.095
0.49	0.28	41.7319
0.385	0.21	36.8662
0.28	0.14	29.7689
0.175	0.07	21.9114
1.085	0.63	113.2831
0.98	0.56	89.5272
0.875	0.49	71.7073
0.77	0.42	59.6974
0.665	0.35	46.9952
0.56	0.28	39.1895
0.455	0.21	37.4346
0.35	0.14	33.4047
0.245	0.07	20.0284
1.155	0.63	118.7571
1.05	0.56	93.7118
0.945	0.49	71.547
0.84	0.42	61.4236
0.735	0.35	47.7785
0.63	0.28	38.8388
0.525	0.21	34.9699
0.42	0.14	35.1176
0.315	0.07	19.5433
1.12	0.56	93.4619
1.015	0.49	74.7705
0.91	0.42	58.8343
0.805	0.35	50.3286
0.7	0.28	40.7008
0.595	0.21	36.1508
0.49	0.14	30.2911
0.385	0.07	22.4707
1.19	0.56	98.4508
1.085	0.49	76.3231
0.98	0.42	59.4972
0.875	0.35	51.7839
0.77	0.28	41.2804
0.665	0.21	33.7386
0.56	0.14	30.5641
0.455	0.07	22.5211
1.26	0.56	97.0718
1.155	0.49	76.4687
1.05	0.42	61.5279
0.945	0.35	50.1935
0.84	0.28	43.6856
0.735	0.21	35.4396
0.63	0.14	34.1824
0.525	0.07	22.0297
1.225	0.49	79.2512
1.12	0.42	63.4487
1.015	0.35	50.3426
0.91	0.28	45.6008
0.805	0.21	36.3573
0.7	0.14	32.3162
0.595	0.07	25.5703
1.295	0.49	78.5883
1.19	0.42	59.7674
1.085	0.35	50.9544
0.98	0.28	43.6198
0.875	0.21	40.3193
0.77	0.14	29.6681
0.665	0.07	28.3661
1.365	0.49	84.9373
1.26	0.42	63.8162
1.155	0.35	49.9464
1.05	0.28	42.0812
0.945	0.21	40.7008
0.84	0.14	30.4997
0.735	0.07	23.1735
1.33	0.42	66.8164
1.225	0.35	49.0091
1.12	0.28	41.7676
1.015	0.21	37.1238
0.91	0.14	36.6212
0.805	0.07	25.9329
1.4	0.42	67.8482
1.295	0.35	52.4699
1.19	0.28	39.7712
1.085	0.21	35.0763
0.98	0.14	36.9978
0.875	0.07	22.0976
1.47	0.42	70.8974
1.365	0.35	55.041
1.26	0.28	40.8814
1.155	0.21	33.8037
1.05	0.14	28.343
0.945	0.07	25.1244
1.435	0.35	55.7578
1.33	0.28	47.3613
1.225	0.21	38.9641
1.12	0.14	26.6791
1.015	0.07	27.4603
1.505	0.35	57.995
1.4	0.28	43.1844
1.295	0.21	37.9295
1.19	0.14	36.0969
1.085	0.07	20.2902
1.575	0.35	60.6809
1.47	0.28	47.5951
1.365	0.21	40.7036
1.26	0.14	36.4434
1.155	0.07	27.4253
1.54	0.28	51.3765
1.435	0.21	37.7265
1.33	0.14	30.4164
1.225	0.07	25.6515
1.61	0.28	46.1482
1.505	0.21	40.411
1.4	0.14	32.7642
1.295	0.07	27.5891
1.68	0.28	55.3112
1.575	0.21	40.7652
1.47	0.14	34.0627
1.365	0.07	19.6567
1.645	0.21	41.6052
1.54	0.14	33.2276
1.435	0.07	32.9756
1.715	0.21	44.7286
1.61	0.14	33.628
1.505	0.07	19.9808
1.785	0.21	44.8049
1.68	0.14	33.0183
1.575	0.07	26.4579
1.75	0.14	37.3968
1.645	0.07	27.2762
1.82	0.14	38.4181
1.715	0.07	18.6816
1.89	0.14	34.5261
1.785	0.07	34.4302
1.855	0.07	22.1543
1.925	0.07	27.6836
1.995	0.07	33.922
0
0
0
0
0
