# Supplementary material for: Experimental study on damage of slope under drying and wetting cycle based on DC electric method
Source: PLoS One. 2024 Feb 23;19(2):e0297276. doi: 10.1371/journal.pone.0297276 (PMC10889847; doi:10.1371/journal.pone.0297276)
Supplement: S1 Data — (ZIP) [file pone.0297276.s001.zip › 新建文件夹/fig5/35.dat]

surveyline999
0.07
1
135
1
0
1.015	0.63	444.3796
0.91	0.56	371.0672
0.805	0.49	320.0792
0.7	0.42	259.6146
0.595	0.35	224.8988
0.49	0.28	150.5497
0.385	0.21	87.0303
0.28	0.14	53.0082
0.175	0.07	23.5053
1.085	0.63	351.2551
0.98	0.56	306.0099
0.875	0.49	253.7577
0.77	0.42	192.899
0.665	0.35	166.5657
0.56	0.28	131.4467
0.455	0.21	86.7496
0.35	0.14	49.7805
0.245	0.07	18.2504
1.155	0.63	400.3811
1.05	0.56	281.9229
0.945	0.49	247.0552
0.84	0.42	202.4372
0.735	0.35	174.0802
0.63	0.28	135.9491
0.525	0.21	95.1608
0.42	0.14	49.5306
0.315	0.07	16.5179
1.12	0.56	301.8666
1.015	0.49	252.0875
0.91	0.42	214.8027
0.805	0.35	166.7281
0.7	0.28	138.908
0.595	0.21	84.4389
0.49	0.14	50.1228
0.385	0.07	18.1888
1.19	0.56	320.663
1.085	0.49	274.7052
0.98	0.42	222.8905
0.875	0.35	163.3121
0.77	0.28	135.331
0.665	0.21	98.2275
0.56	0.14	58.1819
0.455	0.07	27.3917
1.26	0.56	356.4883
1.155	0.49	244.8488
1.05	0.42	211.9607
0.945	0.35	167.5793
0.84	0.28	138.8338
0.735	0.21	101.2879
0.63	0.14	63.2674
0.525	0.07	27.5149
1.225	0.49	270.27
1.12	0.42	220.8619
1.015	0.35	182.8393
0.91	0.28	136.1577
0.805	0.21	103.2738
0.7	0.14	56.1771
0.595	0.07	28.4837
1.295	0.49	340.165
1.19	0.42	279.79
1.085	0.35	221.8958
0.98	0.28	157.955
0.875	0.21	120.9033
0.77	0.14	54.6756
0.665	0.07	32.0271
1.365	0.49	409.9522
1.26	0.42	281.1893
1.155	0.35	231.0154
1.05	0.28	175.2807
0.945	0.21	123.1062
0.84	0.14	60.186
0.735	0.07	26.5916
1.33	0.42	305.5031
1.225	0.35	236.7225
1.12	0.28	185.1528
1.015	0.21	117.9577
0.91	0.14	67.7922
0.805	0.07	33.3053
1.4	0.42	314.587
1.295	0.35	249.4569
1.19	0.28	188.8831
1.085	0.21	114.877
0.98	0.14	69.3749
0.875	0.07	27.9832
1.47	0.42	376.6959
1.365	0.35	254.6047
1.26	0.28	199.9291
1.155	0.21	118.8516
1.05	0.14	57.4595
0.945	0.07	33.1436
1.435	0.35	234.255
1.33	0.28	174.1236
1.225	0.21	127.5064
1.12	0.14	58.3044
1.015	0.07	34.8208
1.505	0.35	267.0633
1.4	0.28	200.6536
1.295	0.21	131.7743
1.19	0.14	70.9814
1.085	0.07	26.7386
1.575	0.35	299.3347
1.47	0.28	190.7969
1.365	0.21	137.5241
1.26	0.14	75.0617
1.155	0.07	36.5274
1.54	0.28	208.7043
1.435	0.21	126.6706
1.33	0.14	68.3389
1.225	0.07	35.6762
1.61	0.28	197.1788
1.505	0.21	133.9807
1.4	0.14	70.8309
1.295	0.07	37.3632
1.68	0.28	231.8519
1.575	0.21	133.0469
1.47	0.14	69.524
1.365	0.07	29.3454
1.645	0.21	137.1279
1.54	0.14	67.5304
1.435	0.07	42.5033
1.715	0.21	134.2565
1.61	0.14	73.9662
1.505	0.07	27.7291
1.785	0.21	145.67
1.68	0.14	69.5044
1.575	0.07	36.7248
1.75	0.14	80.0751
1.645	0.07	38.1045
1.82	0.14	82.5118
1.715	0.07	26.8401
1.89	0.14	71.2936
1.785	0.07	40.6112
1.855	0.07	30.6005
1.925	0.07	36.8564
1.995	0.07	43.6079
0
0
0
0
0
