# Supplementary material for: Experimental study on damage of slope under drying and wetting cycle based on DC electric method
Source: PLoS One. 2024 Feb 23;19(2):e0297276. doi: 10.1371/journal.pone.0297276 (PMC10889847; doi:10.1371/journal.pone.0297276)
Supplement: S1 Data — (ZIP) [file pone.0297276.s001.zip › 新建文件夹/fig5/70.dat]

surveyline1045
0.07
1
135
1
0
1.015	0.63	331.0741
0.91	0.56	276.4601
0.805	0.49	218.0199
0.7	0.42	150.1542
0.595	0.35	103.6686
0.49	0.28	72.4521
0.385	0.21	50.6758
0.28	0.14	35.392
0.175	0.07	21.1421
1.085	0.63	323.5869
0.98	0.56	266.4585
0.875	0.49	217.3409
0.77	0.42	121.8749
0.665	0.35	106.4735
0.56	0.28	72.7132
0.455	0.21	52.7961
0.35	0.14	37.6257
0.245	0.07	19.0575
1.155	0.63	364.0665
1.05	0.56	246.5841
0.945	0.49	219.9533
0.84	0.42	168.3584
0.735	0.35	111.3392
0.63	0.28	72.639
0.525	0.21	51.8322
0.42	0.14	42.5019
0.315	0.07	21.3234
1.12	0.56	291.1153
1.015	0.49	228.9168
0.91	0.42	164.3397
0.805	0.35	120.253
0.7	0.28	76.986
0.595	0.21	53.0978
0.49	0.14	39.5521
0.385	0.07	22.1375
1.19	0.56	293.8474
1.085	0.49	233.009
0.98	0.42	168.2058
0.875	0.35	103.607
0.77	0.28	80.0884
0.665	0.21	51.1714
0.56	0.14	37.6621
0.455	0.07	22.5281
1.26	0.56	304.5889
1.155	0.49	226.0601
1.05	0.42	172.2455
0.945	0.35	121.1574
0.84	0.28	85.316
0.735	0.21	53.9056
0.63	0.14	41.1089
0.525	0.07	24.7905
1.225	0.49	238.6804
1.12	0.42	178.3978
1.015	0.35	122.4279
0.91	0.28	89.8898
0.805	0.21	56.1463
0.7	0.14	40.7981
0.595	0.07	27.2405
1.295	0.49	235.6697
1.19	0.42	171.5854
1.085	0.35	125.3112
0.98	0.28	85.8543
0.875	0.21	62.4526
0.77	0.14	38.1647
0.665	0.07	33.495
1.365	0.49	248.8752
1.26	0.42	178.2116
1.155	0.35	125.2125
1.05	0.28	85.0899
0.945	0.21	64.1795
0.84	0.14	39.6774
0.735	0.07	27.9454
1.33	0.42	183.2425
1.225	0.35	122.5105
1.12	0.28	84.4655
1.015	0.21	59.2319
0.91	0.14	47.2388
0.805	0.07	31.4706
1.4	0.42	188.8663
1.295	0.35	133.6461
1.19	0.28	85.8711
1.085	0.21	55.8558
0.98	0.14	48.692
0.875	0.07	26.6462
1.47	0.42	191.926
1.365	0.35	133.6055
1.26	0.28	88.8244
1.155	0.21	55.2237
1.05	0.14	37.7783
0.945	0.07	30.7664
1.435	0.35	135.8693
1.33	0.28	95.2903
1.225	0.21	64.1452
1.12	0.14	35.2415
1.015	0.07	33.8429
1.505	0.35	137.0635
1.4	0.28	91.5089
1.295	0.21	62.482
1.19	0.14	46.7642
1.085	0.07	24.6022
1.575	0.35	139.3973
1.47	0.28	93.1812
1.365	0.21	65.7104
1.26	0.14	49.5243
1.155	0.07	34.0452
1.54	0.28	98.2576
1.435	0.21	60.5108
1.33	0.14	42.7336
1.225	0.07	31.3985
1.61	0.28	91.9541
1.505	0.21	64.2047
1.4	0.14	43.204
1.295	0.07	28.8099
1.68	0.28	105.9086
1.575	0.21	64.4042
1.47	0.14	44.6495
1.365	0.07	25.0901
1.645	0.21	65.5403
1.54	0.14	44.5375
1.435	0.07	38.5518
1.715	0.21	71.3237
1.61	0.14	45.3929
1.505	0.07	25.4681
1.785	0.21	69.9629
1.68	0.14	43.0899
1.575	0.07	31.9151
1.75	0.14	49.3948
1.645	0.07	33.0456
1.82	0.14	50.8039
1.715	0.07	23.0881
1.89	0.14	45.227
1.785	0.07	41.0242
1.855	0.07	26.7638
1.925	0.07	33.0813
1.995	0.07	39.1874
0
0
0
0
0
