# Supplementary material for: Experimental study on damage of slope under drying and wetting cycle based on DC electric method
Source: PLoS One. 2024 Feb 23;19(2):e0297276. doi: 10.1371/journal.pone.0297276 (PMC10889847; doi:10.1371/journal.pone.0297276)
Supplement: S1 Data — (ZIP) [file pone.0297276.s001.zip › 新建文件夹/fig6.xlsx]

## Sheet: Sheet1
		y						y						y						y
	x	0	35	70	105		x	0	35	70	105		x	0	35	70	105		x	0	35	70	105
	1	116.022	25.7425	21.2639	24.6722		1	178.055	53.3897	35.392	30.3674		1	630.82	75.565	50.3678	36.0724		1	754.747	131.307	71.582	37.2134
	2	88.7985	21.427	19.1401	22.6492		2	321.404	48.5205	37.555	33.7449		2	395.861	80.1577	52.3208	35.77		2	770.119	130.516	71.6639	34.2223
	3	145.312	18.8006	21.4711	21.9793		3	380.721	47.6434	42.4256	35.5166		3	420.856	87.3824	51.4794	32.3372		3	739.823	133.935	71.6289	34.3742
	4	117.106	22.3909	22.4966	21.9786		4	306.477	51.1651	39.41	30.5991		4	683.379	93.5823	52.7128	35.4025		4	805.833	147.268	75.9766	35.5845
	5	194.487	31.7016	22.6695	24.0905		5	529.215	56.5299	37.5641	30.8385		5	776.874	92.687	50.7164	33.0617		5	704.291	150.22	79.0454	31.9865
	6	120.87	30.4836	24.9529	24.507		6	176.743	59.7422	41.0445	34.3861		6	531.805	95.0915	53.3687	35.5817		6	664.583	152.306	84.0693	32.0593
	7	401.88	33.1338	27.4673	24.1381		7	487.537	55.3672	40.7722	35.3976		7	477.137	96.3375	55.5835	36.6093		7	353.681	156.003	88.5395	32.6907
	8	296.548	35.427	33.4586	31.5924		8	343.855	52.0695	37.9722	32.7866		8	572.825	108.258	61.8303	31.5959		8	761.635	168.386	84.5831	30.352
	9	153.993	30.3093	27.8782	25.088		9	425.284	57.3937	39.5206	33.1373		9	746.361	111.835	63.567	30.0041		9	667.242	170.832	83.8607	39.2651
	10	382.666	37.2869	31.444	29.5239		10	546.811	66.6449	47.0351	40.6826		10	847.476	105.932	58.702	27.4694		10	809.55	171.249	83.181	44.3947
	11	290.063	31.3999	26.5657	24.3138		11	758.898	69.4099	48.3868	29.5246		11	661.91	101.686	55.2447	40.796		11	720.79	177.185	84.3703	42.2821
	12	205.248	37.0069	30.7601	28.1939		12	325.235	55.8047	37.6348	19.5706		12	258.1	103.933	54.551	44.5025		12	619.431	184.858	87.5322	41.5107
	13	379.653	39.7453	33.789	35.6447		13	384.665	54.0148	35.1379	37.0559		13	586.17	118.548	63.4186	51.7951		13	653.915	191.934	94.0058	44.0685
	14	323.068	29.5883	24.5511	14.371		14	570.15	68.5776	46.5073	60.8244		14	595.576	117.069	61.8135	37.4689		14	763.154	188.644	90.1068	40.0463
	15	233.643	40.5902	34.041	44.9183		15	422.863	72.8945	49.1897	40.5461		15	541.58	123.742	64.96	37.6712		15	921.816	190.316	91.7903	43.4
	16	188.922	39.5213	31.2844	29.7773		16	429.932	65.1973	42.4802	29.3615		16	616.018	113.586	59.7835	35.9023		16	872.795	199.914	96.7764	43.4777
	17	254.855	41.132	28.5705	40.8107		17	325.524	68.3466	43.064	41.2433		17	885.661	119.366	63.4732	48.7529		17	1049.3	186.002	90.4449	45.367
	18	152.187	32.0222	24.955	29.1081		18	616.939	67.8552	44.4136	50.3776		18	977.956	118.099	63.6713	50.8949		18	676.254	213.105	104.414	47.0519
	19	201.326	47.4243	38.332	42.8932		19	160.178	65.4808	44.2736	47.5489		19	273.969	121.029	64.8963	50.5232
	20	67.0586	30.6411	25.3358	29.0528		20	146.105	69.6997	45.1661	44.4458		20	534.894	132.263	70.6083	50.0066
	21	283.484	40.0113	31.8948	34.909		21	425.384	66.2662	42.9436	40.8485		21	260.243	128.074	69.2867	40.9493
	22	198.155	41.7529	33.0092	32.3295		22	412.992	75.5146	49.2226	43.5624
	23	63.1743	29.0122	23.0636	20.86		23	347.117	77.8988	50.5407	45.178
	24	161.303	45.7807	40.9752	37.2575		24	530.806	68.0197	45.0373	32.9994
	25	83.1887	33.7673	26.7043	24.3586
	26	162.98	40.838	33.0253	30.6397
	27	251.801	48.8782	39.1167	24.8983
