# Supplementary material for: Experimental study on damage of slope under drying and wetting cycle based on DC electric method
Source: PLoS One. 2024 Feb 23;19(2):e0297276. doi: 10.1371/journal.pone.0297276 (PMC10889847; doi:10.1371/journal.pone.0297276)
Supplement: S1 Data — (ZIP) [file pone.0297276.s001.zip › 新建文件夹/fig8.xlsx]

## Sheet: Sheet1
		x	0	1	2	3	4	5	6	7	8	9	10	11	12	13	14	15	16	17	18	19	20	21	22	23	24	25	26	27	28	29	30	31	32	33	34	35	36	37	38	39	40	41	42	43	44	45	46
	1.085	0.105	661.91	657.298	570.805	446.961	90.8845	84.9548	87.5994	93.0356	96.7855	98.9023	101.192	104.332	101.405	109.91	115.431	116.53	120.065	119.274	125.112	125.728	124.02	122.502	120.347	118.047	114.877	112.831	110.703	108.438	106.7	105.287	103.596	101.68	100.598	103.879	102.902	101.686	100.36	99.085	97.9573	96.6168	95.207	93.4479	92.2334	91.1393	90.0795	89.0939	88.4247
	1.155	0.105	258.1	157.185	136.923	138.077	145.373	149.771	151.148	153.89	147.627	144.846	143.552	143.975	125.1	136.051	140.834	138.623	140.55	139.222	140.006	135.891	131.704	128.171	125.012	122.507	118.852	116.802	114.531	112.077	110.068	108.48	106.524	104.693	103.433	106.472	105.206	103.933	102.67	101.402	100.177	98.7154	97.3847	95.3092	94.2466	93.1525	92.0843	91.1652	90.356
	1.085	0.035	323.068	44.1119	35.1512	31.9284	30.0279	31.6827	34.4344	36.3174	36.9005	34.9979	33.4145	32.3939	29.0626	29.0913	29.0206	28.1393	28.0973	27.4029	28.5516	27.7508	27.2069	27.0137	26.9458	26.7001	26.7386	26.4747	26.4131	26.4985	26.5447	26.3914	26.3746	26.7281	26.4915	29.7269	29.6548	29.5883	29.3965	29.1221	28.9996	28.8799	28.7588	28.2877	28.1645	28.0952	27.9629	27.9545	28.0595
	1.155	0.035	233.643	83.6689	43.5225	25.9259	22.8039	25.6046	30.1889	34.4771	37.4255	38.2914	38.7352	39.2441	35.7686	37.1455	37.5291	36.8305	37.0286	36.477	38.0884	37.2722	36.7486	36.547	36.6219	36.3986	36.5274	36.2747	36.2089	36.4658	36.5505	36.2775	36.3104	36.8473	36.5561	40.7589	40.6623	40.5902	40.3088	39.9819	39.8153	39.7271	39.6305	39.018	38.7681	38.6575	38.381	38.5798	38.7128
	1.05	0.14	667.242	473.639	299.316	156.914	140.452	140.254	143.236	150.254	151.898	154.194	157.748	163.069	155.302	164.378	170.861	171.034	175.667	174.313	177.303	176.742	174.747	174.988	175.307	174.313	175.281	173.484	172.744	174.635	175.774	173.489	173.72	173.058	171.111	174.689	172.98	170.832	168.729	166.457	164.32	162.023	159.673	156.398	154.539	152.382	150.384	148.701	147.327
	1.12	0.14	809.55	401.229	150.413	129.83	137.933	152.585	163.593	171.376	173.645	174.809	175.358	177.472	161.52	175.347	180.91	180.865	182.774	180.86	184.596	183.315	181.912	181.932	184.08	183.387	185.153	183.434	183.176	180.856	181.677	177.937	176.196	173.981	171.927	175.707	173.519	171.249	169.151	167.161	164.759	162.59	160.331	157.046	155.201	153.278	151.287	149.729	148.226
	1.19	0.14	720.79	725.067	636.854	575.8	152.313	141.378	142.012	148.069	150.731	153.497	156.772	160.801	153.231	167.543	175.182	176.695	181.552	180.464	188.325	189.97	189.754	190.483	191.629	188.709	188.883	188.425	189.867	191.012	190.171	187.66	184.387	180.687	178.427	181.098	179.227	177.185	175.042	172.877	170.654	168.255	165.963	162.257	160.416	158.267	156.276	154.585	153.097
	1.05	0.07	325.235	109.442	89.0141	82.6784	85.8809	91.1407	94.8374	98.9205	97.1229	95.7789	95.2924	92.4392	82.8373	76.8215	74.1321	70.5789	68.1107	66.0268	65.7776	63.8442	62.1229	60.6697	59.6883	58.6355	57.4595	56.7147	55.8824	55.1957	54.7722	54.0414	53.5528	53.1678	52.6568	56.8442	56.2842	55.8047	55.2321	54.6315	53.9959	53.4422	53.0019	52.0996	51.5697	51.0993	50.7353	50.435	50.2712
	1.12	0.07	384.665	101.502	68.3872	65.1266	65.891	60.7579	58.1434	58.7573	62.7655	66.2928	69.9272	73.9963	63.7854	69.3406	72.5235	72.849	71.2824	68.7022	68.2339	66.0254	63.8946	62.2993	60.9987	59.7744	58.3044	57.2572	56.2009	55.4155	54.7092	53.9448	53.1454	52.6946	52.0086	55.1495	54.5692	54.0148	53.515	52.8661	52.3054	51.765	51.2323	50.1984	49.7056	49.2877	48.7403	48.4624	48.3154
	1.19	0.07	570.15	96.7547	75.7183	66.4307	61.929	64.4728	70.2478	73.9942	74.9966	76.1992	77.1414	78.5715	67.9574	74.6669	78.0479	78.0703	79.6789	78.2537	79.8588	78.2026	76.706	75.117	73.6722	72.5011	70.9814	69.9125	68.9808	68.1576	67.4191	66.7527	65.8917	65.6502	65.0216	69.9412	69.2706	68.5776	67.8573	67.1881	66.4083	65.8721	65.226	64.0017	63.4606	62.9545	62.4995	62.2881	62.0683
[truncated: 65 more columns]
