# Supplementary material for: Experimental study on damage of slope under drying and wetting cycle based on DC electric method
Source: PLoS One. 2024 Feb 23;19(2):e0297276. doi: 10.1371/journal.pone.0297276 (PMC10889847; doi:10.1371/journal.pone.0297276)
Supplement: S1 Data — (ZIP) [file pone.0297276.s001.zip › 新建文件夹/fig9.xlsx]

## Sheet: Sheet1
		95	96	97	98	99	100	101	102	103	104
	y	x
1.155	0.245	59.0863	47.4677	45.3187	47.2577	52.1073	53.1503	50.0997	43.6065	45.9347	46.5437
1.155	0.175	50.0521	37.289	37.9064	47.2171	52.4125	59.4664	52.3698	41.7844	41.6542	43.3076
1.155	0.105	40.5699	30.6054	36.694	57.3748	61.0267	73.9193	66.3306	46.4072	44.3086	49.917
1.155	0.035	29.8396	26.4397	44.5655	47.3739	46.5829	23.1224	47.9444	46.0075	45.3103	47.4467
